# Supplementary material for: Small-molecule suppression of calpastatin degradation reduces neuropathology in models of Huntington’s disease
Source: Nat Commun. 2021 Sep 6;12:5305. doi: 10.1038/s41467-021-25651-y (PMC8421361; doi:10.1038/s41467-021-25651-y)
Supplement: Supplementary file 4 — Source Data [file 41467_2021_25651_MOESM4_ESM.xlsx]

## Sheet: Figure 1
	Figure 1a	Fluorescence density of TMRM (fold change to Q7 Ctl)
			Q7			Two-way ANOVA		Q111			Two-way ANOVA
		Ctl	0.838178	1.12389	1.03797	p value	Ctl	0.098972	0.196547	0.23565	p value	p value
		0.5	0.754532	0.776978	1.1573	ns	0.5	0.197173	0.247683	0.250069
		1.5	0.873861	0.792886	1.24097		1.5	0.602208	0.979043	0.429424		0.0528
		3	0.765966	1.2113	1.03414		3	1.03007	1.64084	1.20446	4.7e-05
	Figure 1b		Fluorescence density of MitoSOX (fold change vs. Q7)
			Q7 ctl	Q111 ctl	Q111 CHIR 3
			0.941673	3.90202	3.33284
			1.33054	3.76394	3.1264
			0.761595	4.0149	3.03835
			0.966282
		One-way ANOVA	p value	3.9e-07
				p value	0.0052
	Figure 1c		LDH release (fold change to Q7)
			97 Ctl	95 Ctl	95 CHIR
			0.905588	3.64266	2.97448
			1.0172	3.70281	1.80377
			1.07722	3.6585	1.67929
		One-way ANOVA	p value	0.0006
				p value	0.0102
	Figure 1e		Basal respiration (normalized level)			Max resporation			ATP production
			Q7 ctl	Q111 ctl	Q111 CHIR 3	Q7 ctl	Q111 ctl	Q111 CHIR 3	Q7 ctl	Q111 ctl	Q111 CHIR 3
			0.961	0.80625	1.02297	0.974	0.78708	1.04598	1.01649	0.772081	1.01553
			0.984	0.82991	0.863874	0.969	0.59027	0.925671	0.984181	0.790951	0.850084
			1.061	0.73471	0.884792	1.068	0.73667	0.955024	1.05801	0.707262	0.839016
		One-way ANOVA		p value	0.0455		p value	0.0362		p value	0.0049
	Figure 1f		Relative TMRM fluorescence density (% to control)
			con 1	con 2	con 3	Hd1	Hd2	Hd3	HD 1 CHIR	HD2 CHIR	HD 3 CHIR
			93.5761	86.8966	103.992	43.5296	33.3492	43.1272	94.5165	69.0696	99.3436
			90.7989	107.589	84.2836	47.2408	37.0843	42.4051	93.7312	98.1181	86.0284
			106.568	88.3085	101.713	32.9182	36.9052	36.3857	89.7673	83.2777	92.9111
			91.2629	110.189	110.011	41.7711	41.8054	33.1185	95.7987	80.441	84.7374
		Two-way ANVA	p value			9e-15
						p value			4.7e-14
	Figure 1g		Cell viability (% of control)
			con 1	con 2	con 3	Hd1	Hd2	Hd3	HD 1 CHIR	HD2 CHIR	HD 3 CHIR
			93.3378	111.464	91.7146	50.3213	53.9736	33.1417	93.8789	82.6513	78.4714
			115.793	92.932	116.605	59.7903	47.4806	54.7853	79.8106	76.6994	82.7731
			92.932	95.5022	99.9662	30.4363	43.1518	45.9926	80.487	81.2986	76.3747
			99.5604	92.2557	97.9371	54.9205	33.6828	26.1075	78.8637	81.7044	71.3967
		Two-way ANVA	p value			9.7e-14
						p value			1.68252e-09
	Figure 1i		Relative MAP2+ dendritic length
			Con	HD	HD CHIR
			96.9554	48.287	63.2193
			91.4507	47.0935	66.2995
			122.44	35.2659	80.2633
			125.504	34.5531	58.2191
			101.006	40.7465	66.7592
			73.1731	40.7966	61.6422
			60.8728	21.0311	53.4005
			130.959	24.4803	65.7118
			86.4682	24.4803	90.7202
			120.323	27.5886
			90.8473	27.5109
				21.1789
		One-way ANOVA	p value	1.21917e-10
				p value	7.88631e-05
	Figure 1j
			Relative Tau+ axonal length
			control	HD	HD CHIR
			105.131	26.5619	70.0293
			102.237	17.0749	106.884
			105.01	22.0481	71.8422
			97.9672	20.227	72.5761
			87.3759	13.7918	46.719
			106.076	17.0756	54.2131
			97.3636	17.347	89.2114
			83.4458	24.4175	85.0314
			119.405	23.8055	108.707
			93.5278	22.5448
			128.474	33.225
			95.6415	28.1704
			67.8986
			89.9298
			101.998
			118.518
		One-way ANOVA	p value	<0.000000000000001
				p value	9.78557e-10

## Sheet: Figure 2
	Figure 2b		Surival						Figure 2c		open field (total travel distance)						Figure 2d		Clasping score
			WT/Veh	WT/CHIR	R62/Veh	R62/CHIR					WT VEH	WT CHIR	R62 Veh	R62 CHIR					clasping score					clasping score
		5	0								1859	1259	329	2096						9W	10W	11W	12W		9W	10W	11W	12 w
		5	0								1348	2008	768	690					Batch 1	1	1	1	3	Batch 1	1	1	2	1
		5	0								1353	1495	1688	778						1	2	3	3		1	3	1	3
		5	0								1450	983	401	640						2	3	3	3		1	1	2	2
		5	0								1774	2048	1162	2147						1	1				3	3	3	3
		5	0								1531	1568	1115	953						1	1				1	1	1	1
		5	0								617	1448	279	896					Batch 2	1	1	1	3	Batch 2	1	1	1
		5	0								1709	1934	986	1904						1	2	3	3		1	1	1	1
		5	0								1728	2010	748	1354						1	1	3	3
		5	0								566	2832	304	2043						1	3				0	0	1	0
		5	0								1689	865	747	1024						3	1	3			0	1	1	3
		5	0								1457	840	1018	2215
		5	0								2118	2230	845	2405					Batch 2	3	3
		5	0								1541	1043	1346	1739						3	3	3	3
		5	0								1983	924	653	1015						2	2	2
		5	0								558		366							2	2	3	3
		5	0								1433									1	2	2	2
		5	0								2099
		5	0								1344								Batch 3	0	1	3	3	Batch 3	0	0	1	1
		5	0								1335									1	1	3	3		1	1	1	1
		5		0							907									1	1	1	3		2	1	1	1
		5		0							1749									1	1	3	3		1	1	2
		5		0						One-way ANOVA	p value		0.0014							2	1	1			0	0	1	1
		5		0									p value	0.0042				unpaired t-test				p value					0.0013
		5		0																			p value					5.4491e-05
		5		0
		5		0					Figure 2e		Relative density of DARPP32 staining						Figure 2h
		5		0							WT Veh	R62 Veh	R62 CHIR				Two-way ANOVA		WT Veh
		5		0							100.508	74.6743	88.9859					Pre-treatment	0.3571	0.566845	1.08081	0.995841	1.17172	1.2959	1.03149	1.25609	1.14736	1.1224
		5		0							94.3745	64.3537	99.6806					1 month post injection	0.593583	1.5098	1.08081	1.04753	1.15092	1.17588	1.09626	1.26857	1.17172	1.10458
		5		0							105.118	70.0179	86.7675					2 month post injection	0.926916	0	1.06833	1.01782	1.13072	0.960784	1.08675	1.29293	1.11824	1.05466
		5		0									94.4343				p value	3 month post injection	0.961378	0	1.06536	1.07903	0.997029	1.18004	1.05942	1.19251	1.11705	1.22282
		5		0									110.474
		5		0						One-way ANOVA	p value	0.0033							WT CHIR
		5		0								p value	0.0039					Pre-treatment	0.678571	0.321429	0.780045	0.896825	1.32596	1.19955	1.17063	1	1.33957	1.31859	1.07558	1.07953	0.892273
		4			1													1 month post injection	0.784014	0.85034	1.12642	1.16327	1.3322	1.22959	1.22846	0.99093	1.35261	1.23356	1.1489	1.07727	1.06994
		4			1													2 month post injection	0.935941	0.888322	0.943311	1.04478	1.02948	1.10147	1.11565	1.11338	1.14683	1.22336	1.09701	1.05302	1.05809
		5			0													3 month post injection	0.909297	0.906463	0.946712	0.96542	1.22846	1.05329	1.15646	1.04478	1.20522	1.17177	1.05922	1.03497	1.08122
		5			0				Figure 2f		Number of mtHtt aggregates
		5			0						R62	R62 CHIR							HD Veh
		3			1						78.1667	46.5						Pre-treatment	0.182475	0.767841	0.262873	1.30804	0.926829	1.28455	0.933153	1.09304	1.55465	1.22674	1.15266	1.34327	0.906052	0.992773	1.06143
		4			1						82.3333	35						1 month post injection	1.18428	0.769648	0.971093	1.02078	1.01626	1.1888	0.912376	1.15266	1.64228	1.21409	1.2972	1.17886	0.680217	0.913279	1.17073
		5			0						60	48						2 month post injection	0.575429	0.593496	0	0.420958	0.330623	1.09124	0.969286	0.927733	1.39657	0.962963	1.06594	0.847335	0.438121	0.607949	0.754291
		5			0							52.6667				p value	0.0035	3 month post injection	0.531165	0.536585	0	0.366757	0.35411	0.538392	0.531165	0.611563	0.759711	0.607046	0.614273	0.586269	0.252936	0.37579	0.497742
		5			0					unpaired t-test	p value	0.0119
		4			1														HD CHIR
		5			1													Pre-treatment	0.0467836	0.723977	0.115789	0.916959	0.176608	1.12398	1.82222	1.65263	0.25731	1.61053	1.61871	1.46316	1.50526	1.3193	1.45848
		5			0													1 month post injection	1.32281	1.35789	0.0561404	0.746199	1.5076	1.66433	1.67251	1.74737	0.237427	1.64327	1.77544	1.51696	1.48187	1.32515	1.03626
		5			0													2 month post injection	1.18012	1.21404	0.140351	0.118129	1.12515	0.959064	1.06199	1.19181	0.295906	1.56959	1.40819	1.44444	1.41871	1.14737	0.953216
		5			0											0.0171		3 month post injection	0.968421	1.01637	0.0877193	0.0608187	0.959064	1.00702	1.08889	1.16491	0.121637	1.21754	1.13813	1.19883	1.25614	0.968421	0.769591
		4			1
		5			1
		5			1				Figure 2i		Relative density of DARPP32 staining (% of control)
		5			0						WT veh	HD veh	HD CHIR
		5			0						87.7359	36.5944	89.0265
		5				0					90.515	35.0702	194.376
		5				0					107.771	52.0226	146.638
		5				0					95.7653	17.8104	51.926
		5				0					133.255	23.2741	142.586
		5				0					91.4691	34.8016	93.1002
		5				1					120.29	25.8633	90.308
		5				0				One-way ANOVA	p value	0.0009
		5				0						p value	0.0002
		5				0
		5				1
		5				0
		5				0			Figure 2j		Number of mtHtt aggregates/100 um
		5				0					HD Veh	HD CHIR
		5				0					14.2636	7.49354
			Log-rank (Mantel-Cox) test		0.000109982						12.5754	5.0646
											11.5245	8.56158
											16.8648	9.90525
											16.6925	7.0112
											16.3652	7.47631
											14.8837	4.8062
											14.8493	6.80448
											17.2954	7.49354
										unpaired t-test	p value	8.00872e-08

## Sheet: Figure 3
			Relative density of TMRM (% to Q7 siCon)
	Figure 3a		Q7 consi	Q7 GSK si	Q7 GSK si CHIR	Q111 consi	Q111 GSK si	Q111 GSK si CHIR
			81.4392	82.4969	81.0237	68.7474	68.7474	83.5824
			100.829	90.7466	104.708	51.8552	40.0352	109.996
			109.996	80.0705	103.71	35.821	36.7891	99.2541
			117.092	82.4969	122.159	36.7891	53.3803	62.5838
			86.4253	85.8414	113.433	56.7166	102.456	119.403
			79.4032	73.1827	118.365	58.1709	47.7614	88.2258
			104.708	69.8051	92.809	36.7891	49.0522	93.4156
			120.106	79.4032	110.667	60.4977	29.2731	85.8414
		One-way ANOVA	p value	ns		p value	ns
				p value	ns		p value	0.000140677
	Figure 3b		Normalized LDH release %
			Q7 con si	Q7 GSK si	Q7 GSK si CHIR	Q111 consi	Q111 GSKsi	Q111 GSK si CHIR
			106.397	98.5912	117.878	167.699	165.631	138.082
			93.8951	89.7003	116.023	170.655	172.006	134.486
			106.529	100.295	123.335	170.282	166.574	127.583
			93.1791	90.9049	121.558	171.345	176.46	129.111
		One-way ANOVA	p value	ns		p value	ns
						p value		3.84766e-08
	Figure 3d
			Ctl				GSK3b KO + Veh				GSK3b KO + CHIR
		Q23	95.9268	97.4764	106.601	ns	92.5933	92.9312	113.011	ns	111.111	111.109	93.3743	ns
		Q73	6.0092	6.1005	5.6868	p value	1.9712	1.4941	0.974		100.928	82.7879	86.7284	4.96753e-08
		Two-way ANOVA
	Figure 3e		Control									GSK3 KO
		Q23 Veh	113.748	89.9722	97.0336	114.127	87.6412	98.4319	115.37	90.4015	95.2061	96.195	102.567	106.462	99.9685	101.26	108.159	94.625	100.912	104.671
		Q73 Veh	199.797	212.651	214.561	209.977	279.208	275.317	205.519	226.78	236.457	183.115	198.538	189.938	205.919	205.911	198.418	177.935	194.999	186.299
		Q23 CHIR	103.928	125.672	112.648	105.172	126.539	112.423	103.657	122.486	112.581	113.508	112.105	110.662	118.965	116.167	113.74	110.836	108.132	110.348
		Q73 CHIR	154.142	149.639	149.524	153.678	147.581	150.394	154.277	149.331	145.66	126.945	128.194	125.617	131.297	133.719	131.215	124.918	126.803	125.904
		Two-way ANOVA		Q73 veh	vs	Q73 CHIR	9.5e-14		Q23 veh Con	vs	Q73 Con	<0.000000000000001
	Figure 3f
			ID	avgAUC		AUC
			1-Azakenpaullone	0	1-Azakenpaullone	8.22493
			AR-A014418	341.094	AR-A014418	8.36274
			AZD1080	1218.38	AZD1080	11.7041
			AZD2858	0	AZD2858	4.93167
			BIO (Cat. No. B1686)	0	BIO (Cat. No. B1686)	x	x = autofluorescent, so cannot interpret TMRM data
			CHIR-98014	1296.97	CHIR-98014	10.4197
			CHIR-99021 (CT99021) HCl	1513.97	CHIR-99021 (CT99021) HCl	16.72
			Indirubin	0	Indirubin	4.75297
			SB 415286	64.5469	SB415286	5.98534
			SB216763	117.797	SB216763	x
			Tideglusib	0	Tideglusib	4.1071
			TWS119	0	TWS119	6.65893

## Sheet: Figure 4
	Figure 4b		Top 6 proteins in proteolysis pathway
				calpain small subunit 1	Calpastatin	Cops5	caspase 3	Otub1
			WT	1	1	1	1	1
			HD	3	0.5	0.25	0.5	0.5
			HD CHIR99021	1	0.916667	1	1	1
			HD BRD	3	0.416667	0.25	0.5	0.625
	Figure 4c
			Relative density of CAST (cast/actin)			Relative density of cleaved aSpectrin			Relative density of enolase
			Ctl	HD		Ctl	HD		Ctl	HD
			1.043	0.57286		1.33383	2.04929		1.01471	0.937654
			1.07741	0.636044		1.20778	1.63235		1.00931	1.1331
			0.891751	0.325802		0.46386	1.62635		0.978528	0.995433
				0.02231			1.97805			0.933747
				0.256776			1.76877			1.23313
				0.051799			2.34386			1.4049
		unparied t-test	p value	0.0032	unpaired t-test	p value	0.0078	unpaired t-test	p value	ns
	Figure 4d		Relative density of CAST (cast/actin)					Relative density of calpain						Relative density of cleaved aSpectrin
			WT veh	WT CHIR	HD veh	HD CHIR		WT veh	WT CHIR	R62 veh	R62 CHIR			WT veh	WT CHIR	R62 veh	R62 CHIR
			0.983022	0.856318	0.046573	1.40588		1.02471	1.6501	5.29218	1.58058			1.06987	0.276768	2.33048	0.313571
			0.8692	0.841472	0.553974	1.01859		1.19442	1.71729	7.9118	5.47627			1.02431	1.24945	7.65822	2.0168
			1.01332	1.75239	0.347	0.752769		1.11219	1.55038	10.1386	4.04921			1.01014	0.436511	4.00904	0.692975
			1.15338	0.719535	0.425607	1.36414		1.07107	0.743124	2.57736	0.692517			1.06045	0.339937	9.95359	0.613253
			1.01364	0.75568	0.477027	2.13491		1.00504	0.165672	3.17629	1.06449			1.07694	0.240767	20.0346	1.77117
			1.00123	1.52086	0.051705	1.15151	One-way ANOVA	p value	ns					1.03607	0.446765	35.6954	5.3163
			1.01573	1.27724	0.64539	1.82424		p value		0.0037				1.02239	0.449821	25.9859	6.63553
			0.999517			2.01542				p value	0.0448		One-way ANOVA	p value	ns
			1.02035											pavalue		0.0011
			1.00918													p value	0.0031
		One-way ANOVA	p value		0.0027
					p value	4.00529e-06
	Figure 4e		Relative density of CAST					Relative density of Calpain					Relative density of cleaved aSpectrin
			WT veh	WT CHIR	HD veh	HD CHIR		WT veh	WT CHIR	HD veh	HD CHIR		WT veh	WT CHIR	HD veh	HD CHIR
			1.00504	0.88603	0.554011	0.707268		1.0375	1.09837	2.13556	0.878074		1.07061	7.11748	10.2	2.90919
			0.991433	0.87641	0.391698	0.7483		1.00951	1.51849	1.97216	1.38142		1.12533	16.6146	17.3119	2.21681
			1.01676	1.30648	0.234396	1.20373		1.04805	1.13338	2.0401	0.840494		1.00734	10.9608	37.5244	0.827005
			1.00785	1.53905	0.669338	1.21402		1.06617	0.925745	1.48086	0.904687		1.0094	0.100168	38.8232	7.07874
			1.00137	0.819163	0.693772	0.964223		0.99806	0.955681	2.59392	1.55911
			1.00827	0.54581	0.59336	0.760156	One-way ANOVA	p value		0.0001
			1.01678	1.20539	0.615537	1.47921				p value	0.0003	One-way ANOVA	p value	ns
			1.00614	1.02915	0.794511	1.08057							p value		0.0038
		One-way ANOVA	p value		0.0024								p value			ns
					p value	0.0018									p value	0.0075
	Figure 4f		Normalized RFU
			Buffer	Calpain	Calpain+Z-LLY-FMK	Calpain+CHIR99021
			1.0084	27.9546	2.60336	37.4092
			1.04476	20.2414	1.19952	21.4676
			1.0736	27.8072	2.432	33.2504
			1.03024	20.4385	1.16683	21.2268
		One-wau ANOVA	p value		ns
				p value		ns
				p value	0.00010806

## Sheet: Figure 5
	Figure 5b		Relative density of TMRM								Figure 5c		Normalized cell viability
			q7	q111 ctlsh	q111 ctlsh chir	q111 castsh	q111 castsh chir						q7	q111 ctl	q111 ctl CHIR	q111 cast	q111 cast CHIR
			1.02232	0.0931733	1.02531	0.0833314	0.0689216						1.00622	0.476216	0.634054	0.489189	0.505135
			0.95791	0.0464739	0.907471	0.0789302	0.0480628						1.0016	0.450133	0.620533	0.483733	0.499467
			1.03903	0.0927013	0.743246	0.110259	0.0963107						1.00342	0.458684	0.753421	0.473158	0.502895
			0.978677	0.109868	0.953642	0.251217	0.178403						1.01342	0.478158	0.747368	0.488158	0.492895
		One-way ANOVA	p value	1.46776e-10		p value	ns						1	0.507549	0.743835	0.516356	0.522396
			p value		ns								1	0.498871	0.764986	0.51994	0.546025
				p value	6.67079e-10							One-way ANOVA	p value	2.9e-14		p value	ns
													p value		3.4e-13
														p value	5.4419e-11
	Figure 5d		Relative density of TMRM								Figure 5e		Normalized cell viability
			q7	q111 ctl	q111 ctl CHIR	q111 calpainsh	q111 calpainsh CHIR						q7	q111 ctl	q111 ctl chir	q111 calpain	q111 calpain chir
			1.03244	0.246848	0.825276	0.955613	0.921738						0.985243	0.499349	0.734288	0.693924	0.713976
			0.97419	0.245277	0.891533	1.18877	0.935061						0.896918	0.495009	0.700434	0.679948	0.74171
			1.04727	0.229901	1.1796	0.822624	0.90716						1.04622	0.565755	0.783854	0.747211	0.809928
			0.978873	0.21296	0.895095	0.900417	0.728906						1.08051	0.562934	0.79362	0.748177	0.805838
		One-way ANOVA	p value	4.79932e-07		p value	ns						1.06402	0.549479	0.813368	0.699306	0.770616
			p value		ns								1.07812	0.555556	0.764106	0.723025	0.809494
				p value	1.36989e-06								0.941406	0.521484	0.712543	0.706771	0.718783
													0.907552	0.518663	0.693121	0.710894	0.719379
												One-way ANOVA	p value	<0.000000000000001		p value	ns
													p value		2.0356e-11
														p value	9.63402e-10
	Figure 5g		Relative TMRM density (% of WT control)
			WT consh veh	WT consh chir	WT castsh veh	WT castsh chir	HD consh veh	HD consh chir	HD castsh veh	HD castsh chir
			100.002	124.707	114.886	106.234	13.0067	97.4668	14.1774	13.4352
			100	59.868	72.0905	75.5537	18.2945	45.7031	14.187	13.9046
			100.154	81.2559	47.727	112.193	26.0689	114.575	15.6963	21.0887
			97.6117	102.497	106.556	93.9562	26.0508	81.2644	30.817	25.4928
		One-way ANOVA	ns				p value	0.0022	p value	ns
			Cell viability (% of WT control)
			WT ctlsh veh	WT ctlsh chir	WT castsh veh	WT castsh chir	HD ctlsh veh	HD ctlsh chir	HD castsh veh	HD castsh chir
			107.85	106.2	104.55	78.45	21.45	77.575	20	25.8
			100.068	101.635	109.537	107.289	30.5858	81.1989	41.7575	47.5477
			99.881	102.321	123.304	122.589	25.506	86.9643	28.6607	32.5595
			100.219	108.454	112.484	110.863	24.4853	88.6553	22.2514	24.1349
		One-way ANOVA	ns				p value	1.30104e-07	p value	ns
	Figure 5i		Relative MAP2+ dendritic length (% of wt con veh)							Figure 5j		Relative Tuj1+ dendritic length (% of wt con veh)
			WT consh veh	HD consh veh	HD consh chir	HD castsh veh	HD castsh chir					WT consh veh	HD consh veh	HD consh chir	HD castsh veh	HD castsh chir
			154.909	68.05	57.5733	50.0827	38.4171					80.6519	27.3644	65.3923	23.5178	11.4933
			61.2102	58.8571	71.7126	31.7363	37.3112					132.581	27.8705	99.657	46.1687	37.6684
			87.6188	25.4476	88.6359	19.0456	34.4729					99.1422	32.6114	65.3923	27.1259	24.2249
			119.354	19.8686	66.9776	40.0726	27.4364					88.5474	36.8626	99.657	15.6634	36.8115
			84.1744	37.3874	85.9451	32.362	43.2788					83.2479	45.6706	47.9984	29.931	21.4934
			129.155	18.6589	126.369	38.7694	27.3031					115.431	33.9268	98.0067	34.2544	13.9026
			120.853	30.8808	80.2873	29.5938	61.9625					105.186	27.3985	92.4674	24.8583	38.4463
			83.2058	16.4767	80.7415	24.0102	47.8795					76.0574	27.1928	83.6367	32.0311	22.817
			102.887	47.5841	52.0649	29.915	23.5825					81.239	21.4472	84.1776	26.9019	17.0039
			131.865	43.5045	79.6785	31.7209	26.7401					98.3541	15.5878	92.0123	26.8624	37.5076
			67.9396	41.3828	82.2076	51.9209	42.4893					83.7533	27.0354	111.847	41.051	47.6209
			122.913	15.8453	83.5151	32.4954	31.9571					155.469	23.1228	130.633	35.646	43.2103
			109.571	29.9443	93.1204	25.3228	26.7973					78.4068	21.8845	99.762	26.4959	51.1669
			139.167	30.8585	60.4234	40.8917	35.071					102.828	13.4598	90.6766	17.198	36.8352
			121.402	22.5863	60.7224	49.9845	59.8099					103.613	23.0704	92.4857	29.6204	43.5692
			191.828	70.6647	93.5015	47.2862	17.314					87.7408	31.3077	82.3684	29.7144	36.4681
			50.7866	43.6331	87.9494	29.4482	48.0433					105.661	29.7996	94.6538	42.694	13.1213
			53.6754	45.4239	85.7233	35.7109	26.5992					81.5457	54.731	83.047	31.2498	23.8251
			57.2667	36.4235	87.5102	38.5067	54.1347					123.817	22.016	45.0522	21.7333	26.4496
			68.9922	38.1894	65.4346	38.3363	34.3556					176.853	44.3841	94.6029	34.2428	24.8183
			60.6148	34.1347	113.899	33.1231	30.4512					92.7188	41.3284	89.8552	37.889	33.3451
			79.2497	36.2187	144.872	29.7386	31.7962					97.8874	49.0703	93.7726	40.3025	33.2612
			103.387	38.9991	103.986	25.9324	51.5981					83.9496	20.1611	45.277	21.426	27.6423
		One-way ANOVA	p value	5.3e-14		p value	ns					104.203	24.1064	69.4557	34.0166	91.2344
				p value	8.2766e-11							91.1478	48.5288	85.0999	37.0274	63.5766
			p value			4.9e-14						97.9972	20.3076	112.722	32.939	20.0875
												95.4931	27.0941	163.361	38.6486	47.8009
												77.3925	32.798	107.157	32.6148	35.9301
											One-way ANOVA	p value	5e-14		p value	ns
													p value	5.2e-14

## Sheet: Figure 6
	Figure 6a		Relative density of CAST (cast/actin)							Relative density of calpain							Relative density of Mcl1
			q7 ctl	q111 ctl	q111 lac	q111 chir	q111 lac chir			q7 ctl	q111 ctl	q111 lac	q111 chir	q111 lac chir			Q7 ctl	Q111 ctl	Q111 lactacystin	Q111 CHIR	Q111 CHIR lactacystin
			1.28359	0.213831	0.865123	1.11203	0.925851			1.04531	3.09912	2.65217	0.892535	0.536335			1.01408	0.246221	1.26845	0.432829	1.5621
			1.29125	0.243519	1.2275	1.00582	1.49262			1.02283	2.24168	1.7053	0.895226	0.643475			1.03279	0.167092	1.29574	0.325618	1.49157
			0.834882	0.375605	1.24671	0.958987	1.15725			0.934981	2.06257	1.73711	0.72701	0.403276			0.980179	0.202111	1.02899	0.309218	1.08738
			0.883795	0.366337	1.13486	0.950319	1.1749		One-way ANOVA	p value	0.0024						1.00233	0.17243	0.934932	0.368666	1.04106
		One-way ANOVA	p value	0.0002		p value	ns			p value		0.025				One-way ANOVA	p value	1.07669e-05		p value	1.792e-06
				p value	8.60061e-05						p value			0.0003			p value		ns
			p value		ns														p value	1.89618e-05
	Figure 6b		Relative density of CAST (cast/actin)							Relative density of calpain							Relative density of Mcl1
			q7 ctl	q111 ctl	q111 epo	q111 chir	q111 epo chir			q7 ctl	q111 ctl	q111 epo	q111 chir	q111 epo chir			q7 ctl	q111 ctl	q111 epo	q111 chir	q111 epo chir
			1.10592	0.564483	1.16186	1.06224	0.958658			1.02389	6.22894	5.63649	1.41038	0.803774			1.11678	0.46603	1.09209	0.493332	1.49153
			0.947822	0.177745	1.27605	0.840617	0.970587			1.01074	3.82674	5.16686	1.13093	0.414938			1.24699	0.408919	1.61022	0.686526	1.76896
			1.00311	0.557126	0.885801	1.14754	0.825162			0.992614	4.39377	5.51807	3.60544	2.57878			0.928648	0.448388	1.18841	0.582112	1.24034
		One-way ANOVA	p value	0.0079		p value	ns		One-way ANOVA	p value	0.0054		p value	ns			0.957561	0.47384	0.948181	0.420377	1.09136
				p value	0.0029					p value		0.0018				One-way ANOVA	p value	0.0051		p value	0.0002
			p value		ns							p value	0.0116				p value		ns
	Figure 6c		Normalized calpain activity							Normlaized calpain activity
			Q7	Q111	Q111 lactacystin	Q111 CHIR	Q111 lactacystin CHIR			q7 ctl	q111 ctl	q111 epoxomicin	q111 CHIR	q111 epoxomicin CHIR
			0.632482	2.54709	0.986937	0.857867	0.681224			1.49205	2.7263	0.970031	0.799694	0.86422
			0.602847	3.09261	1.10275	0.8372	0.635601			0.814985	2.91468	0.716514	0.980428	0.392966
			1.5348	3.53129	1.8448	1.54104	1.6861			0.817125	1.58532	0.681957	0.712844	0.559633
			1.22987	3.35777	1.67986	0.745954	0.933125			0.876147	2.66514	0.653823	0.906422	0.547706
		One-way ANOVA	p value	4.04921e-05		p value	ns		One-way ANOVA	p value	0.0001		p value	ns
				p value	0.000398949						p value	2.01573e-05
	Figure 6d		Relative level of ubiquitinated CAST
			q7	q111	q7 chir	q111 chir
			1.00741	2.60207	0.179233	0.842731
			1.00318	2.56089	0.447695	1.12319
			1.00765	2.20229	0.109461	0.345053
		One-way ANOVA	p value	0.0004
			p value		0.0207
				p value		0.0001
			p value			ns

## Sheet: Figure 7
	Figure 7a		Percentage of cells with fragmented mitochondria
			97 ctl	97 CHIR	95 ctl	95 CHIR
			0	1.08108	44.6808	21.8182
			0	2.32558	42.5373	15.9091
			0.8	0	37.6068	18.5897
		One-way ANOVA	p value	ns	p value	1.35e-05
			p value		1.07637e-07
	Figure 7b
			WT ctl	HD ctl	WT CHIR	HD CHIR			Relative density of Drp1 pS616
		Drp1-pS616	1.01179	1.7264	0.856441	0.48386			q7 ctl	q111 ctl	q7 chir	q111 chir
		Drp1	1.01817	0.959902	0.896	0.868174			1.00763	3.23928	0.322165	1.83418
		Mff	1.00342	0.908038	1.10765	0.714529			1.02557	3.4291	0.382006	1.36339
		Fis1	1.00121	1.24928	1.13009	0.979642			1.01185	2.12663	0.536147	1.2651
		MIEF	1.00078	1.21748	1.12215	1.13518		One-way ANOVA	p value	0.0009	p value	0.0055
		OPA1	1.00571	0.935719	1.09225	1.0445
		MFN1	1.00454	1.82851	1.10542	1.48203
		PGC-1a	1.02715	0.563044	1.01681	0.462666
		SOD2	1.00639	0.474111	1.0914	0.340011
		LC3	1.01922	2.1792	0.90969	1.9029
		P62	1.00661	0.897878	1.20598	0.917286
		TFEB	1.00949	0.662285	1.07266	0.561173
			Relative density of Drp1
	Figure 7c		WT Veh	WT CHIR	R62 Veh	R62 CHIR
			0.851746	0.893871	1.8376	1.15015
			1.0972	0.683654	1.79842	0.947592
			1.06048	0.794681	2.26289	1.52168
		One-way ANOVA	p value		0.0024
					p value	0.01
	Figure 7d		Relative density of Drp1
			ctlsh veh	ctlsh 3NP	ctlsh 3NP chir	castsh veh	castsh 3NP	castsh 3NP chir
			1.00686	1.41352	0.438682	1.0161	1.73635	2.51349
			1.03652	3.44067	0.393437	1.06155	2.30361	0.934258
			1.00867	2.53989	0.447368	1.01397	2.52001	1.93558
			1.00969	3.34343	0.227712	1.01755	2.34179	1.19612
		One-way ANOVA	p value	0.0007		p value	0.0138
				p value	1.71604e-05		p value	ns
	Figure 7f		Percentage of cells with fragmented mitochondria
			Q7 ctl	Q111 ctl	Q111 ctl chir	Q111 cast	Q111 cast chir
			2.95203	45.0331	17.1315	44.9057	49.1803
			2.9703	43.6275	20	42.8571	47.4684
			3.79009	53.5433	17.8886	37.6	40.2299
			4.64135	38.2114	13.8498	42.9787	41.5584
			4.10095	35.905	16.0521	44.4099	36.0795
		One-way ANOVA	p value	3.2484e-11		p value	ns
				p value	4.28213e-08
	Figure 7h		Percentage of cells with fragmented mitochondria
			q7	q111 ctl	q111 ctl chir	q111 calpainsh	q111 calpainsh chir
			4.28016	43.4146	15.9509	15.9645	26.8371
			3.25	39.4822	11.7936	19.6117	17.7419
			6.30252	44.5596	22.5989	22.0736	19.6544
			4.11311	41.5512	20.1923	17.0886	21.7899
			5.3719	43.4524	19.3548	19.5312	20.8955
			4.375	45.2	26.8482	18.1185	19.9288
		One-way ANOVA	p value	2.9e-14
				p value	8.015e-12
					ns

## Sheet: Supplementary Fig 1
	Supplementary Fig. 1c				Mitochondrial TMRM fluorescence (fold change to DMSO)					% of pyknotic nuclei
				dose	mean	SD			dose	mean	SD
				10	11.9422	0.0727456			10	14.1549	3.06814
									5	17.1288	1.65399
				5	4.42759	1.43547			2.5	28.4485	0.30045
									1.25	35.6588	0.533441
				2.5	3.19059	1.62957			0.625	36.8562	0.59595
									0.3125	40.6071	1.43861
				1.25	2.25064	0.750268			0.15625	42.3951	0.566675
									0.078125	44.6096	0.0316784
				0.625	1.67753	0.891084
				0.3125	1.20042	0.366715
				0.15625	0.959451	0.421461
				0.078125	0.726297	0.0150497
	Supplementary Fig. 1d			basal respiration			max respiration			ATP production
				Q7 ctl	Q7 CHIR		Q7 ctl	Q7 CHIR		Q7 ctl	Q7 CHIR
				0.890157	0.959304		0.75104	0.903536		0.974825	1.05808
				1.18824	0.995935		1.38325	1.16747		1.27313	1.02464
				0.929482	0.869303		0.87109	1.08056		0.762597	0.768382
			unpaired t-test	p value	ns		p value	ns		p value	ns
	Supplementary Fig. 1e
				Relative TMRM density							Cell viability (% of control)
				WT veh	HD veh	HD 0.5	HD 1.5	HD 3			WT 0	HD 0	HD 0.5	HD 1.5	HD 3
				1.11599	0.361091	0.556883	0.841764	1.44783			1.04014	0.406803	0.536054	0.782313	0.961224
				0.965734	0.364717	0.487965	0.759576	0.843665			1.00167	0.383333	0.649167	0.806667	0.9275
				1.00864	0.325729	0.490769	0.805795	0.885132			1.02069	0.367816	0.583908	0.849425	0.944828
			One-way ANOVA	p value	0.0025					One-way ANOVA	p value	2.24156e-09
					p value		0.035					p value		1.65352e-07
					p value			0.0018				p value			1.10444e-08

## Sheet: Supplementary Fig. 2
	Supplementary Fig. 2a		Vertical activity, arbitrary unit							Supplementary Fig. 2b		R62 EM48 density				YAC128 EM48 density
			WT Veh	WT CHIR	R6/2/ Veh	R6/2/ CHIR						HD Veh	HD CHIR			HD veh	HD CHIR
			874	357	17	502						1.12189	0.468311			0.697071	0.323155
			332	642	60	53						0.959259	0.610607			1.11998	0.357655
			996	576	0	156						0.976217	0.344423			1.26549	0.13204
			856	189	4	300						0.97487	0.595299			1.28425	0.070493
			184	398	38	73						0.953023	0.630443			1.08655	0.359248
			818	794	0	449						0.962619	0.314341			0.84051	0.474351
			912	427	0	99						1.05289	0.418931			0.590509	0.501448
			863	453	0	307						1.02368	0.147746			1.14259	0.406778
			811	1043	0	166					unpaired t-test	p value	4.14865e-07		unpaired t-test	p value	1.94435e-05
			441	930	8	375
			635	295	19	210
			887	274	113	237
			190	591	25	268
			257	814	5					Supplementary Fig. 2d		Relative density of DARPP32						Relative density of PSD95						Relative density of BDNF
			174	337	35							WT Veh	WT CHIR	R62 Veh	R62 CHIR			WT veh	WT CHIR	R62 veh	R62 CHIR			WT veh	WT chir	R62 veh	R62 chir
			195									1.00456	0.957786	0.359769	0.465103			1.00481	0.932335	0.324744	0.819245			1.00239	0.792824	0.05455	0.354131
		One-way ANOVA	p value		1.50994e-08							1.00404	1.08391	0.239388	0.557837			1.00945	1.11062	0.39229	0.394388			1.00543	0.991304	0.194636	0.362962
					p value	0.0485						1.05656	1.07017	0.321529	0.64234			1.00145	0.958284	0.249234	0.72709			1.01381	1.14461	0.098748	0.860049
											One-way ANOVA	p value		4.64684e-06			One-way ANOVA	p value		0.0008			One-way ANOVA	p value	0.0006
														p value	0.0074					p value	0.0549					p value	0.0488
	Supplementary Fig. 2c		Relative density of mtHtt aggregates							Supplementary Fig. 2e		Total travel distance, fold change to 9M wildtype mice
			HD veh	HD CHIR								WT 9M	Wt CHIR	YAC128 9M	YAC128 9M CHIR	WT 12 M	Wt CHIR	YAC128 12 M	YAC128 12 M CHIR
			1.21587	0.453659								1.50525	1.00204	1.27076	1.35861	0.784983	0.827891	0.69669	1.30457
			1.20542	0.150316								0.773988	1.26105	1.01053	1.33074	1.02062	1.14184	0.712784	0.745734
			0.621929	0.044934								1.16892	0.92381	1.47849	0.811852	0.715267	2.68946	0.668593	0.796058
			0.877445	0.349448								0.908171	0.834184	1.30513	0.702687	1.26487	1.33895	0.542431	0.812627
			1.02047	0.210671								0.99925	1.60204	0.999753	1.02399	0.724263	1.27483	0.823398	1.56161
			1.10835	0.202365								0.978261	0.943027	1.33378	1.09429	1.90767	0.571259	0.812759	0.949819
		unpaired t-test	p value	3.6525e-05								1.05085	0.476871	0.921055	1.09924	0.751749	0.977551	0.378897	1.76833
												0.825337	0.927381	1.04981	1.03793	1.15442	1.32466	0.345753	1.21042
												0.649675	0.861565	0.724514	0.797452	1.6057	1.30323	0.705419	0.684105
												1.24763	1.16803	0.668593	1.03932	0.798351		0.966337	1.29435
												0.892679		0.863634	0.591663	1.37669		0.457731	0.822227
	Supplementary Fig. 2f		Relative density of mtHtt aggregates											1.00112	0.845454	1.25462		0.701054	1.10389
			HD veh	HD chir										0.815896	1.18379				1.07462
			1.37009	0.524279										0.981476	1.08299
			0.802805	0.290262										0.965518
			0.904313	0.42263										0.609945
			1.05058	0.429516							One-way ANOVA					p value		0.0252
			0.896094	0.299543														p value	0.0334
			1.08489	0.297994
		unpaired t-test	p value	<0.0001								Vertical activity, fold change to 9M wildtype mice
												WT	Wt CHIR	YAC128 9M	YAC128 9M CHIR	WT 12 M	Wt CHIR	YAC128 12 M	YAC128 12 M CHIR
												1.63484	1.00314	1.20968	1.09872	0.876825	0.98554	0.55024	1.40517
	Supplementary Fig. 2g		Relative density of DARPP32									1.22882	1.25611	1.16133	1.15264	1.06889	0.90665	0.601659	0.906129
			WT Veh	WT CHIR	HD veh	HD CHIR						0.880524	0.724355	2.4394	0.656933	1.02841	1.09103	0.541228	1.1723
			1.03833	0.818043	0.375285	0.880742						0.848073	1.15493	2.43516	0.81311	1.04384	0.954506	0.452384	0.694957
			1.03765	0.955481	0.462589	0.79677						0.77873	1.34218	0.591799	0.82267	0.618587	0.539452	0.627634	0.634269
			1.05227	1.56926	0.915542	1.55274						0.852512	0.406708	1.00188	2.0404	1.59636	1.08112	0.551512	1.09775
			1.12196	1.36377	0.715409	0.968283						1.11688	0.653289	0.771078	1.12665	0.639411	0.870139	0.449946	0.734914
			1.01006	1.64567	0.239411	1.42256						1.00515	1.00927	1.08786	0.866602	0.820801	1.48757	0.685096	0.912574
			1.11511	0.989643	0.367708	0.704475						0.672919	1.45001	0.529884	0.92933	1.9732		0.622757	0.860694
		One-way ANOVA	p value		0.0132							1.12851		0.367675	0.691735	0.597446		0.544727	0.726644
					p value	0.0148						0.853041		0.639932	0.663807	0.924392		0.553739	0.820951
														0.775849	0.858009	1.30567
			Relative density of PSD95											0.746057	0.933949
			Wt	WT/CHIR	HD	HD/CHIR								0.961489	1.34545
			1.10394	1.01954	0.422849	1.31931								0.661878
			1.04545	0.986998	0.235165	1.10864								0.619046
			1.0976	1.4816	0.647681	1.13434					One-way ANOVA					p value		0.0011
			1.06386	1.3271	0.769015	1.17072												p value	0.0308
			1.00975	0.890256	0.562	0.943556
			1.07972	1.32343	0.863174	1.09769
		One-way ANOVA	p value		0.0007
					p value	0.0002
			Relative density of BDNF
			WT veh	WT CHIR	HD veh	HD CHIR
			1.03091	1.29264	0.391439	0.841809
			1.0015	0.839133	0.340931	0.897728
			1.03425	1.15597	0.34812	0.893242
		One-way ANOVA	p value	0.0006
					p value	0.003
	Supplementary Fig. 2h
		R62 body weight
		Month	WT veh															WT CHIR															R62 veh															R62 CHIR
		6	26	25	24	27	24	24	23	24	28	27	24	25	27	28	28	24	24	23	24	26	25	24	23	24	25	24	26	26	27	25	28	28	29	26	24	25	24	26	22	25	22	25	22	24	21	25	24
		7	28	27	26	28	26	26	26	25	30	31	26	26	28	29	31	26	25	25	27	29	27	25	24	25	27	25	28	28	29	27	27	28	29	25	25	26	25	28	23	27	24	25	23	26	22	25	26
		8	30	29	27	30	28	28	27	28	33	35	29	27	31	32	31	28	27	27	29	31	28	26	25	26	29	26	29	30	30	29	27	29	29	26	25	28	25	28	22	26	25	26	24	26	23	25	26
		9	31	30	28	32	30	29	28	29	34	36	31	28	32	32		30	29	28	30	32	30	27	26	28	31	27	31	31	32	30	28	29	30	27	26	28	24	28	24	27	25	25	24	26	22	26	26
		10	32	32	29	34	32	29	29	30	35	36	33	30	33	35		31	30	29	32	34	31	28	27	29	32	28	31	32	33	31	28	28	30	26	27	28	25	28	22	27	25	24	25	26	22	27	26
		11	33	32	30	35	33	30	31	31	37	38			33	35		32	31	30	33	35	32	29	28	30	33	29	32	32	34	32	27	30	30	24	27	27	24	25		25	23	23	23	24	21	26	24
		12	35	35	30	38	36	30	31	30	36	39			34	36							33	30	27	30	33	30	33	33	36	33	24	23	24			26	22	22			23	21	21	24		25	24.5
		Month post-injection	WT veh										WT CHIR										YAC128 veh											YAC128 CHIR
		0	41	40	52	42	45	38	44	38	36	33	45	46	40	37	43	42	42	43	39	34	50	44	42	43	37	48	41	42	45	49	40	50	46	55	52	48	51	46	43	46	44	28	53	47
		1	44	39	51	38	43	36	44	39	38	36	46	46	36	34	39	41	43	45	41	34	53	50	45	49	36	40	50	44	50	50	43	51	48	55	53	45	53	49	46	48	48	47	54	48
		2	44	38	53	38	42	32	44	38	38	36	45	45	37	36	40	42	43	46	43	34	52	45	47	49	37	40	50	43	50	49	45	55	49	57	59	44	56	50	46	48	47	48	54	49
		3	44	36	54	38	41	29	43	38	38	36	47	46	42	36	40	42	43	48	45	34	54	50	46	48	38	39	50	42	50	47	46	53	48	57	55	45	52	43	50	48	47	49	54	50
[truncated: 13 more columns]

## Sheet: Supplementary Fig. 3
		Supplementary Fig. 3d
					MMP heatmap
					Q7 ctl	Q111 ctl	Q111 BRD0320	Q111 BRD3731	Q111 BRD0705
				TMRM	1	0.257327	0.117615	0.142801	0.0670899
					Viability heatmap
					Q7 ctl	Q111 ctl	Q111 BRD0320	Q111 BRD3731	Q111 BRD0705
				Viability	1	0.000229256	-0.022275	0.035187	0.0306958

[truncated: 4 more sheets: Supplementary Fig. 4, Supplementary Fig. 5, Supplementary Fig. 6, Supplementary Fig. 7]
